# Supplementary material for: Mitigating the Effect of Climate Change within the Cereal Sector: Improving Rheological and Baking Properties of Strong Gluten Wheat Doughs by Blending with Specialty Grains
Source: Plants (Basel). 2023 Jan 21;12(3):492. doi: 10.3390/plants12030492 (PMC9919387; doi:10.3390/plants12030492)
Supplement: Supplementary file 1 [file plants-12-00492-s001.zip]

Archive with 1 entries (1 files):
- plants-2067209-supplementary.pdf
